# Supplementary material for: A systems approach to assess climate change mitigation options in landscapes of the United States forest sector
Source: Carbon Balance Manag. 2018 Sep 4;13:13. doi: 10.1186/s13021-018-0100-x (PMC6123328; doi:10.1186/s13021-018-0100-x)
Supplement: Supplementary file 2 — Additional file 2. Appendix S2: CBMF-HWP site-level modeling parameters. [file 13021_2018_100_MOESM2_ESM.xlsx]

## Sheet: Cover
	A Systems Approach to Assess Climate Change Mitigation Options in Landscapes of the United States Forest Sector
	Supplementary On-line Materials
	Appendix 2: CBMF-HWP site-level modeling parameters
	Alexa J. Dugan*, Richard Birdsey, Vanessa S. Mascorro, Michael Magnan, Carolyn E. Smyth, Marcela Olguin, Werner A. Kurz
	*Corresponding author: Alexa J. Dugan, 610-557-4056, adugan@fs.fed.us

## Sheet: Wisconsin
Year		Distribution of Collected Roundwood							Commodity Production				Commodity Type Splitting									Commodity End-Use: Sawlogs							Commodity End-Use: Veneer Logs							Commodity End-Use: Pulpwood							Commodity End-Use: composite panels
		The proportion of annual industrial roundwood production that is exported vs processed locally							The proportion of locally processed roundwood that used for products vs. not being used (e.g., mill residues)				Distribution of products' carbon mass going to different commodities									Proportion of the given produced commodity that is put in-use locally vs. being exported							Proportion of the given produced commodity that is put in-use locally vs. being exported							Proportion of the given produced commodity that is put in-use locally vs. being exported							Proportion of the given produced commodity that is put in-use locally vs. being exported
		Source: Assumption							Source: Hackett & Whipple 1993, 1997; Hacket et al. 1995, 2002; Reading & Whipple 2007; Haugen 2013; USDA Forest Service TPO Reports				Source: Hackett & Whipple 1993, 1997; Hacket et al. 1995, 2002; Reading & Whipple 2007; Haugen 2013; USDA Forest Service TPO Reports									Source: Howard and Jones 2016							Source: Howard and Jones 2016							Source: Howard and Jones 2016							Source: Howard and Jones 2016
		USA	Canada	Mexico	Japan	Elsewhere	Check sum = 1		Produced Commodities	Unused Roundwood / Mill Residue	Check sum = 1		Saw logs	Veneer Logs	Pulpwood	Composite Panels	Fuelwood (bioenergy)	Posts, Poles, Pilings	Other Industrial	Check sum=1		USA	Canada	Mexico	Japan	Elsewhere	Check sum = 1		USA	Canada	Mexico	Japan	Elsewhere	Check sum = 1		USA	Canada	Mexico	Japan	Elsewhere	Check sum = 1		USA	Canada	Mexico	Japan	Elsewhere	Check sum = 1
pre-1991 (spinup)							0		0.691	0.309	1		0.268926	0.0221966	0.53842	0.112026	0.0454819	0.00140949	0.011528	0.999989		0.94725	0	0	0	0.05275	1		0.972	0	0	0	0.028	1		0.8985	0	0	0	0.1015	1		0.98725	0	0	0	0.01275	1
1991		1	0	0	0	0	1		0.691	0.309	1		0.268926	0.0221966	0.53842	0.112026	0.0454819	0.00140949	0.011528	0.999989		0.908	0	0	0	0.092	1		0.925	0	0	0	0.075	1		0.862	0	0	0	0.138	1		0.963	0	0	0	0.037	1
1992		1	0	0	0	0	1		0.691	0.309	1		0.268926	0.0221966	0.53842	0.112026	0.0454819	0.00140949	0.011528	0.999989		0.92	0	0	0	0.08	1		0.918	0	0	0	0.082	1		0.855	0	0	0	0.145	1		0.954	0	0	0	0.046	1
1993		1	0	0	0	0	1		0.691	0.309	1		0.268926	0.0221966	0.53842	0.112026	0.0454819	0.00140949	0.011528	0.999989		0.923	0	0	0	0.077	1		0.923	0	0	0	0.077	1		0.867	0	0	0	0.133	1		0.956	0	0	0	0.044	1
1994		1	0	0	0	0	1		0.691	0.309	1		0.268926	0.0221966	0.53842	0.112026	0.0454819	0.00140949	0.011528	0.999989		0.927	0	0	0	0.073	1		0.935	0	0	0	0.065	1		0.864	0	0	0	0.136	1		0.951	0	0	0	0.049	1
1995		1	0	0	0	0	1		0.691	0.309	1		0.268926	0.0221966	0.53842	0.112026	0.0454819	0.00140949	0.011528	0.999989		0.933	0	0	0	0.067	1		0.932	0	0	0	0.068	1		0.851	0	0	0	0.149	1		0.942	0	0	0	0.058	1
1996		1	0	0	0	0	1		0.691	0.309	1		0.268926	0.0221966	0.53842	0.112026	0.0454819	0.00140949	0.011528	0.999989		0.935	0	0	0	0.065	1		0.932	0	0	0	0.068	1		0.849	0	0	0	0.151	1		0.941	0	0	0	0.059	1
1997		1	0	0	0	0	1		0.683	0.317	1		0.293264	0.0154609	0.527276	0.111018	0.0338659	0.00242109	0.0166891	0.999994		0.937	0	0	0	0.063	1		0.915	0	0	0	0.085	1		0.848	0	0	0	0.152	1		0.948	0	0	0	0.052	1
1998		1	0	0	0	0	1		0.683	0.317	1		0.293264	0.0154609	0.527276	0.111018	0.0338659	0.00242109	0.0166891	0.999994		0.951	0	0	0	0.049	1		0.954	0	0	0	0.046	1		0.866	0	0	0	0.134	1		0.958	0	0	0	0.042	1
1999		1	0	0	0	0	1		0.683	0.317	1		0.293264	0.0154609	0.527276	0.111018	0.0338659	0.00242109	0.0166891	0.999994		0.946	0	0	0	0.054	1		0.954	0	0	0	0.046	1		0.873	0	0	0	0.127	1		0.962	0	0	0	0.038	1
2000		1	0	0	0	0	1		0.683	0.317	1		0.293264	0.0154609	0.527276	0.111018	0.0338659	0.00242109	0.0166891	0.999994		0.942	0	0	0	0.058	1		0.957	0	0	0	0.043	1		0.868	0	0	0	0.132	1		0.959	0	0	0	0.041	1
2001		1	0	0	0	0	1		0.683	0.317	1		0.293264	0.0154609	0.527276	0.111018	0.0338659	0.00242109	0.0166891	0.999994		0.949	0	0	0	0.051	1		0.965	0	0	0	0.035	1		0.869	0	0	0	0.131	1		0.954	0	0	0	0.046	1
2002		1	0	0	0	0	1		0.683	0.317	1		0.232105	0.017731	0.596799	0.112166	0.0176925	0.00505342	0.0184632	1.00001		0.951	0	0	0	0.049	1		0.968	0	0	0	0.032	1		0.863	0	0	0	0.137	1		0.971	0	0	0	0.029	1
2003		1	0	0	0	0	1		0.706	0.294	1		0.232105	0.017731	0.596799	0.112166	0.0176925	0.00505342	0.0184632	1.00001		0.951		0	0	0.049	1		0.967				0.033	1		0.882	0	0	0	0.118	1		0.967	0	0	0	0.033	1
2004		1	0	0	0	0	1		0.706	0.294	1		0.232105	0.017731	0.596799	0.112166	0.0176925	0.00505342	0.0184632	1.00001		0.954	0	0	0	0.046	1		0.96	0	0	0	0.04	1		0.881	0	0	0	0.119	1		0.958	0	0	0	0.042	1
2005		1	0	0	0	0	1		0.706	0.294	1		0.232105	0.017731	0.596799	0.112166	0.0176925	0.00505342	0.0184632	1.00001		0.953	0	0	0	0.047	1		0.965	0	0	0	0.035	1		0.876	0	0	0	0.124	1		0.948	0	0	0	0.052	1
2006		1	0	0	0	0	1		0.706	0.294	1		0.232105	0.017731	0.596799	0.112166	0.0176925	0.00505342	0.0184632	1.00001		0.948	0	0	0	0.052	1		0.965	0	0	0	0.035	1		0.876	0	0	0	0.124	1		0.936	0	0	0	0.064	1
2007		1	0	0	0	0	1		0.706	0.294	1		0.265383	0.00956414	0.531586	0.0978257	0.0517794	0.00221797	0.0416574	1.00001		0.948	0	0	0	0.052	1		0.955	0	0	0	0.045	1		0.854	0	0	0	0.146	1		0.942	0	0	0	0.058	1
2008		1	0	0	0	0	1		0.754	0.246	1		0.265383	0.00956414	0.531586	0.0978257	0.0517794	0.00221797	0.0416574	1.00001		0.936	0	0	0	0.064	1		0.94	0	0	0	0.06	1		0.832	0	0	0	0.168	1		0.932	0	0	0	0.068	1
2009		1	0	0	0	0	1		0.754	0.246	1		0.265383	0.00956414	0.531586	0.0978257	0.0517794	0.00221797	0.0416574	1.00001		0.937	0	0	0	0.063	1		0.945	0	0	0	0.055	1		0.835	0	0	0	0.165	1		0.937	0	0	0	0.063	1
2010		1	0	0	0	0	1		0.754	0.246	1		0.265383	0.00956414	0.531586	0.0978257	0.0517794	0.00221797	0.0416574	1.00001		0.925	0	0	0	0.075	1		0.916	0	0	0	0.084	1		0.826	0	0	0	0.174	1		0.935	0	0	0	0.065	1
2011		1	0	0	0	0	1		0.754	0.246	1		0.265383	0.00956414	0.531586	0.0978257	0.0517794	0.00221797	0.0416574	1.00001		0.923	0	0	0	0.077	1		0.92	0	0	0	0.08	1		0.812	0	0	0	0.188	1		0.935	0	0	0	0.065	1
2012		1	0	0	0	0	1		0.754	0.246	1		0.248744	0.0136476	0.564193	0.104996	0.034736	0.00363569	0.0300603	1.00001		0.928	0	0	0	0.072	1		0.916	0	0	0	0.084	1		0.819	0	0	0	0.181	1		0.935	0	0	0	0.065	1
2013		1	0	0	0	0	1		0.73	0.27	1		0.248744	0.0136476	0.564193	0.104996	0.034736	0.00363569	0.0300603	1.00001		0.928	0	0	0	0.072	1		0.919	0	0	0	0.081	1		0.783	0	0	0	0.217	1		0.935	0	0	0	0.065	1
2014		1	0	0	0	0	1		0.73	0.27	1		0.248744	0.0136476	0.564193	0.104996	0.034736	0.00363569	0.0300603	1.00001		0.938	0	0	0	0.062	1		0.9401	0	0	0	0.0599	1		0.8394	0	0	0	0.1606	1		0.9393	0	0	0	0.0607	1
2015		1	0	0	0	0	1		0.73	0.27	1		0.248744	0.0136476	0.564193	0.104996	0.034736	0.00363569	0.0300603	1.00001		0.938	0	0	0	0.062			0.9401	0	0	0	0.0599			0.8394	0	0	0	0.1606	1		0.9393	0	0	0	0.0607	1
2016		1	0	0	0	0	1		0.73	0.27	1		0.248744	0.0136476	0.564193	0.104996	0.034736	0.00363569	0.0300603	1.00001		0.938	0	0	0	0.062			0.9401	0	0	0	0.0599			0.8394	0	0	0	0.1606	1		0.9393	0	0	0	0.0607	1
2017		1	0	0	0	0	1		0.73	0.27	1		0.248744	0.0136476	0.564193	0.104996	0.034736	0.00363569	0.0300603	1.00001		0.938	0	0	0	0.062			0.9401	0	0	0	0.0599			0.8394	0	0	0	0.1606	1		0.9393	0	0	0	0.0607	1
2018		1	0	0	0	0	1		0.73	0.27	1		0.248744	0.0136476	0.564193	0.104996	0.034736	0.00363569	0.0300603	1.00001		0.938	0	0	0	0.062			0.9401	0	0	0	0.0599			0.8394	0	0	0	0.1606	1		0.9393	0	0	0	0.0607	1
2019		1	0	0	0	0	1		0.73	0.27	1		0.248744	0.0136476	0.564193	0.104996	0.034736	0.00363569	0.0300603	1.00001		0.938	0	0	0	0.062			0.9401	0	0	0	0.0599			0.8394	0	0	0	0.1606	1		0.9393	0	0	0	0.0607	1
2020		1	0	0	0	0	1		0.73	0.27	1		0.248744	0.0136476	0.564193	0.104996	0.034736	0.00363569	0.0300603	1.00001		0.938	0	0	0	0.062			0.9401	0	0	0	0.0599			0.8394	0	0	0	0.1606	1		0.9393	0	0	0	0.0607	1
2021		1	0	0	0	0	1		0.73	0.27	1		0.248744	0.0136476	0.564193	0.104996	0.034736	0.00363569	0.0300603	1.00001		0.938	0	0	0	0.062			0.9401	0	0	0	0.0599			0.8394	0	0	0	0.1606	1		0.9393	0	0	0	0.0607	1
2022		1	0	0	0	0	1		0.73	0.27	1		0.248744	0.0136476	0.564193	0.104996	0.034736	0.00363569	0.0300603	1.00001		0.938	0	0	0	0.062			0.9401	0	0	0	0.0599			0.8394	0	0	0	0.1606	1		0.9393	0	0	0	0.0607	1
2023		1	0	0	0	0	1		0.73	0.27	1		0.248744	0.0136476	0.564193	0.104996	0.034736	0.00363569	0.0300603	1.00001		0.938	0	0	0	0.062			0.9401	0	0	0	0.0599			0.8394	0	0	0	0.1606	1		0.9393	0	0	0	0.0607	1
2024		1	0	0	0	0	1		0.73	0.27	1		0.248744	0.0136476	0.564193	0.104996	0.034736	0.00363569	0.0300603	1.00001		0.938	0	0	0	0.062			0.9401	0	0	0	0.0599			0.8394	0	0	0	0.1606	1		0.9393	0	0	0	0.0607	1
2025		1	0	0	0	0	1		0.73	0.27	1		0.248744	0.0136476	0.564193	0.104996	0.034736	0.00363569	0.0300603	1.00001		0.938	0	0	0	0.062			0.9401	0	0	0	0.0599			0.8394	0	0	0	0.1606	1		0.9393	0	0	0	0.0607	1
2026		1	0	0	0	0	1		0.73	0.27	1		0.248744	0.0136476	0.564193	0.104996	0.034736	0.00363569	0.0300603	1.00001		0.938	0	0	0	0.062			0.9401	0	0	0	0.0599			0.8394	0	0	0	0.1606	1		0.9393	0	0	0	0.0607	1
2027		1	0	0	0	0	1		0.73	0.27	1		0.248744	0.0136476	0.564193	0.104996	0.034736	0.00363569	0.0300603	1.00001		0.938	0	0	0	0.062			0.9401	0	0	0	0.0599			0.8394	0	0	0	0.1606	1		0.9393	0	0	0	0.0607	1
2028		1	0	0	0	0	1		0.73	0.27	1		0.248744	0.0136476	0.564193	0.104996	0.034736	0.00363569	0.0300603	1.00001		0.938	0	0	0	0.062			0.9401	0	0	0	0.0599			0.8394	0	0	0	0.1606	1		0.9393	0	0	0	0.0607	1
2029		1	0	0	0	0	1		0.73	0.27	1		0.248744	0.0136476	0.564193	0.104996	0.034736	0.00363569	0.0300603	1.00001		0.938	0	0	0	0.062			0.9401	0	0	0	0.0599			0.8394	0	0	0	0.1606	1		0.9393	0	0	0	0.0607	1
2030		1	0	0	0	0	1		0.73	0.27	1		0.248744	0.0136476	0.564193	0.104996	0.034736	0.00363569	0.0300603	1.00001		0.938	0	0	0	0.062			0.9401	0	0	0	0.0599			0.8394	0	0	0	0.1606	1		0.9393	0	0	0	0.0607	1
2031		1	0	0	0	0	1		0.73	0.27	1		0.248744	0.0136476	0.564193	0.104996	0.034736	0.00363569	0.0300603	1.00001		0.938	0	0	0	0.062			0.9401	0	0	0	0.0599			0.8394	0	0	0	0.1606	1		0.9393	0	0	0	0.0607	1
2032		1	0	0	0	0	1		0.73	0.27	1		0.248744	0.0136476	0.564193	0.104996	0.034736	0.00363569	0.0300603	1.00001		0.938	0	0	0	0.062			0.9401	0	0	0	0.0599			0.8394	0	0	0	0.1606	1		0.9393	0	0	0	0.0607	1
2033		1	0	0	0	0	1		0.73	0.27	1		0.248744	0.0136476	0.564193	0.104996	0.034736	0.00363569	0.0300603	1.00001		0.938	0	0	0	0.062			0.9401	0	0	0	0.0599			0.8394	0	0	0	0.1606	1		0.9393	0	0	0	0.0607	1
2034		1	0	0	0	0	1		0.73	0.27	1		0.248744	0.0136476	0.564193	0.104996	0.034736	0.00363569	0.0300603	1.00001		0.938	0	0	0	0.062			0.9401	0	0	0	0.0599			0.8394	0	0	0	0.1606	1		0.9393	0	0	0	0.0607	1
2035		1	0	0	0	0	1		0.73	0.27	1		0.248744	0.0136476	0.564193	0.104996	0.034736	0.00363569	0.0300603	1.00001		0.938	0	0	0	0.062			0.9401	0	0	0	0.0599			0.8394	0	0	0	0.1606	1		0.9393	0	0	0	0.0607	1
2036		1	0	0	0	0	1		0.73	0.27	1		0.248744	0.0136476	0.564193	0.104996	0.034736	0.00363569	0.0300603	1.00001		0.938	0	0	0	0.062			0.9401	0	0	0	0.0599			0.8394	0	0	0	0.1606	1		0.9393	0	0	0	0.0607	1
2037		1	0	0	0	0	1		0.73	0.27	1		0.248744	0.0136476	0.564193	0.104996	0.034736	0.00363569	0.0300603	1.00001		0.938	0	0	0	0.062			0.9401	0	0	0	0.0599			0.8394	0	0	0	0.1606	1		0.9393	0	0	0	0.0607	1
2038		1	0	0	0	0	1		0.73	0.27	1		0.248744	0.0136476	0.564193	0.104996	0.034736	0.00363569	0.0300603	1.00001		0.938	0	0	0	0.062			0.9401	0	0	0	0.0599			0.8394	0	0	0	0.1606	1		0.9393	0	0	0	0.0607	1
2039		1	0	0	0	0	1		0.73	0.27	1		0.248744	0.0136476	0.564193	0.104996	0.034736	0.00363569	0.0300603	1.00001		0.938	0	0	0	0.062			0.9401	0	0	0	0.0599			0.8394	0	0	0	0.1606	1		0.9393	0	0	0	0.0607	1
2040		1	0	0	0	0	1		0.73	0.27	1		0.248744	0.0136476	0.564193	0.104996	0.034736	0.00363569	0.0300603	1.00001		0.938	0	0	0	0.062			0.9401	0	0	0	0.0599			0.8394	0	0	0	0.1606	1		0.9393	0	0	0	0.0607	1
2041		1	0	0	0	0	1		0.73	0.27	1		0.248744	0.0136476	0.564193	0.104996	0.034736	0.00363569	0.0300603	1.00001		0.938	0	0	0	0.062			0.9401	0	0	0	0.0599			0.8394	0	0	0	0.1606	1		0.9393	0	0	0	0.0607	1
2042		1	0	0	0	0	1		0.73	0.27	1		0.248744	0.0136476	0.564193	0.104996	0.034736	0.00363569	0.0300603	1.00001		0.938	0	0	0	0.062			0.9401	0	0	0	0.0599			0.8394	0	0	0	0.1606	1		0.9393	0	0	0	0.0607	1
2043		1	0	0	0	0	1		0.73	0.27	1		0.248744	0.0136476	0.564193	0.104996	0.034736	0.00363569	0.0300603	1.00001		0.938	0	0	0	0.062			0.9401	0	0	0	0.0599			0.8394	0	0	0	0.1606	1		0.9393	0	0	0	0.0607	1
2044		1	0	0	0	0	1		0.73	0.27	1		0.248744	0.0136476	0.564193	0.104996	0.034736	0.00363569	0.0300603	1.00001		0.938	0	0	0	0.062			0.9401	0	0	0	0.0599			0.8394	0	0	0	0.1606	1		0.9393	0	0	0	0.0607	1
2045		1	0	0	0	0	1		0.73	0.27	1		0.248744	0.0136476	0.564193	0.104996	0.034736	0.00363569	0.0300603	1.00001		0.938	0	0	0	0.062			0.9401	0	0	0	0.0599			0.8394	0	0	0	0.1606	1		0.9393	0	0	0	0.0607	1
2046		1	0	0	0	0	1		0.73	0.27	1		0.248744	0.0136476	0.564193	0.104996	0.034736	0.00363569	0.0300603	1.00001		0.938	0	0	0	0.062			0.9401	0	0	0	0.0599			0.8394	0	0	0	0.1606	1		0.9393	0	0	0	0.0607	1
2047		1	0	0	0	0	1		0.73	0.27	1		0.248744	0.0136476	0.564193	0.104996	0.034736	0.00363569	0.0300603	1.00001		0.938	0	0	0	0.062			0.9401	0	0	0	0.0599			0.8394	0	0	0	0.1606	1		0.9393	0	0	0	0.0607	1
2048		1	0	0	0	0	1		0.73	0.27	1		0.248744	0.0136476	0.564193	0.104996	0.034736	0.00363569	0.0300603	1.00001		0.938	0	0	0	0.062			0.9401	0	0	0	0.0599			0.8394	0	0	0	0.1606	1		0.9393	0	0	0	0.0607	1
2049		1	0	0	0	0	1		0.73	0.27	1		0.248744	0.0136476	0.564193	0.104996	0.034736	0.00363569	0.0300603	1.00001		0.938	0	0	0	0.062			0.9401	0	0	0	0.0599			0.8394	0	0	0	0.1606	1		0.9393	0	0	0	0.0607	1
2050		1	0	0	0	0	1		0.73	0.27	1		0.248744	0.0136476	0.564193	0.104996	0.034736	0.00363569	0.0300603	1.00001		0.938	0	0	0	0.062			0.9401	0	0	0	0.0599			0.8394	0	0	0	0.1606	1		0.9393	0	0	0	0.0607	1
[truncated: 51 more columns]

## Sheet: South Carolina
																						https://www.fpl.fs.fed.us/documnts/fplrp/fpl_rp679.pdf							https://www.fpl.fs.fed.us/documnts/fplrp/fpl_rp679.pdf
Year		Distribution of Collected Roundwood							Commodity Production				Commodity Type Splitting									Commodity End-Use: Sawlogs							Commodity End-Use: Veneer Logs							Commodity End-Use: Pulpwood							Commodity End-Use: composite panels
		The proportion of annual industrial roundwood production that is exported vs processed locally							The proportion of locally processed roundwood that used for products vs. not being used (e.g., mill residues)				Distribution of products' carbon mass going to different commodities									Proportion of the given produced commodity that is put in-use locally vs. being exported							Proportion of the given produced commodity that is put in-use locally vs. being exported							Proportion of the given produced commodity that is put in-use locally vs. being exported							Proportion of the given produced commodity that is put in-use locally vs. being exported
		Source: Assumption							Source: Johnson & Davenport 1991; Johnson 1994 Johnson & Bischoff 1999; Johnson & Knight 2006; Johnson & Smith 2007; Johnson & Adams 2009, 2011; Johnson et al. 1997, 2002, 2004; USDA Forest Service TPO Reports				Source: Johnson & Davenport 1991; Johnson 1994 Johnson & Bischoff 1999; Johnson & Knight 2006; Johnson & Smith 2007; Johnson & Adams 2009, 2011; Johnson et al. 1997, 2002, 2004; USDA Forest Service TPO Reports									Source: Howard and Jones 2016							Source: Howard and Jones 2016							Source: Howard and Jones 2016							Source: Howard and Jones 2016
		USA	Canada	Mexico	Japan	Elsewhere	Check sum = 1		Produced Commodities	Unused Roundwood / Mill Residue	Check sum = 1		Saw logs	Veneer Logs	Pulpwood	Composite Panels	Fuelwood (bioenergy)	Posts, Poles, Pilings	Other Industrial	Check sum=1		USA	Canada	Mexico	Japan	Elsewhere	Check sum = 1		USA	Canada	Mexico	Japan	Elsewhere	Check sum = 1		USA	Canada	Mexico	Japan	Elsewhere	Check sum = 1		USA	Canada	Mexico	Japan	Elsewhere	Check sum = 1
pre-1991 (spinup)							0		0.75	0.25	1		0.338888	0.102903	0.526724	0	0.0271848	0.00422362	0	0.999923		0.94725	0	0	0	0.05275	1		0.972	0	0	0	0.028	1		0.8985	0	0	0	0.1015	1		0.98725	0	0	0	0.01275	1
1991		1	0	0	0	0	1		0.75	0.25	1		0.338888	0.102903	0.526724	0	0.0271848	0.00422362	0	0.999923		0.908	0	0	0	0.092	1		0.925	0	0	0	0.075	1		0.862	0	0	0	0.138	1		0.963	0	0	0	0.037	1
1992		1	0	0	0	0	1		0.75	0.25	1		0.338888	0.102903	0.526724	0	0.0271848	0.00422362	0	0.999923		0.92	0	0	0	0.08	1		0.918	0	0	0	0.082	1		0.855	0	0	0	0.145	1		0.954	0	0	0	0.046	1
1993		1	0	0	0	0	1		0.756	0.244	1		0.338888	0.102903	0.526724	0	0.0271848	0.00422362	0	0.999923		0.923	0	0	0	0.077	1		0.923	0	0	0	0.077	1		0.867	0	0	0	0.133	1		0.956	0	0	0	0.044	1
1994		1	0	0	0	0	1		0.756	0.244	1		0.338888	0.102903	0.526724	0	0.0271848	0.00422362	0	0.999923		0.927	0	0	0	0.073	1		0.935	0	0	0	0.065	1		0.864	0	0	0	0.136	1		0.951	0	0	0	0.049	1
1995		1	0	0	0	0	1		0.754	0.246	1		0.338888	0.102903	0.526724	0	0.0271848	0.00422362	0	0.999923		0.933	0	0	0	0.067	1		0.932	0	0	0	0.068	1		0.851	0	0	0	0.149	1		0.942	0	0	0	0.058	1
1996		1	0	0	0	0	1		0.758	0.242	1		0.411681	0.0658917	0.489935	0	0.0303374	0.00232492	0	1.00017		0.935	0	0	0	0.065	1		0.932	0	0	0	0.068	1		0.849	0	0	0	0.151	1		0.941	0	0	0	0.059	1
1997		1	0	0	0	0	1		0.758	0.242	1		0.411681	0.0658917	0.489935	0	0.0303374	0.00232492	0	1.00017		0.937	0	0	0	0.063	1		0.915	0	0	0	0.085	1		0.848	0	0	0	0.152	1		0.948	0	0	0	0.052	1
1998		1	0	0	0	0	1		0.761	0.239	1		0.265956	0.0478933	0.6611	0	0.0250504	0	0	1		0.951	0	0	0	0.049	1		0.954	0	0	0	0.046	1		0.866	0	0	0	0.134	1		0.958	0	0	0	0.042	1
1999		1	0	0	0	0	1		0.761	0.239	1		0.265956	0.0478933	0.6611	0	0.0250504	0	0	1		0.946	0	0	0	0.054	1		0.954	0	0	0	0.046	1		0.873	0	0	0	0.127	1		0.962	0	0	0	0.038	1
2000		1	0	0	0	0	1		0.761	0.239	1		0.345807	0.11203	0.513667	0	0.0271941	0.0013016	0	1		0.942	0	0	0	0.058	1		0.957	0	0	0	0.043	1		0.868	0	0	0	0.132	1		0.959	0	0	0	0.041	1
2001		1	0	0	0	0	1		0.761	0.239	1		0.345807	0.11203	0.513667	0	0.0271941	0.0013016	0	1		0.949	0	0	0	0.051	1		0.965	0	0	0	0.035	1		0.869	0	0	0	0.131	1		0.954	0	0	0	0.046	1
2002		1	0	0	0	0	1		0.773	0.227	1		0.384798	0.0402669	0.554123	0	0.0207556	0	0	0.999943		0.951	0	0	0	0.049	1		0.968	0	0	0	0.032	1		0.863	0	0	0	0.137	1		0.971	0	0	0	0.029	1
2003		1	0	0	0	0	1		0.773	0.227	1		0.384798	0.0402669	0.554123	0	0.0207556	0	0	0.999943		0.951		0	0	0.049	1		0.967				0.033	1		0.882	0	0	0	0.118	1		0.967	0	0	0	0.033	1
2004		1	0	0	0	0	1		0.777	0.223	1		0.594484	0.0450715	0.343846	0	0.00963994	0.00689479	0	0.999936		0.954	0	0	0	0.046	1		0.96	0	0	0	0.04	1		0.881	0	0	0	0.119	1		0.958	0	0	0	0.042	1
2005		1	0	0	0	0	1		0.777	0.223	1		0.594484	0.0450715	0.343846	0	0.00963994	0.00689479	0	0.999936		0.953	0	0	0	0.047	1		0.965	0	0	0	0.035	1		0.876	0	0	0	0.124	1		0.948	0	0	0	0.052	1
2006		1	0	0	0	0	1		0.777	0.223	1		0.313911	0.0164614	0.644577	0	0.0239736	0.00107783	0	1		0.948	0	0	0	0.052	1		0.965	0	0	0	0.035	1		0.876	0	0	0	0.124	1		0.936	0	0	0	0.064	1
2007		1	0	0	0	0	1		0.777	0.223	1		0.313911	0.0164614	0.644577	0	0.0239736	0.00107783	0	1		0.948	0	0	0	0.052	1		0.955	0	0	0	0.045	1		0.854	0	0	0	0.146	1		0.942	0	0	0	0.058	1
2008		1	0	0	0	0	1		0.809	0.191	1		0.233428	0.011668	0.718107	0	0.0280032	0.0018263	0.00696699	1		0.936	0	0	0	0.064	1		0.94	0	0	0	0.06	1		0.832	0	0	0	0.168	1		0.932	0	0	0	0.068	1
2009		1	0	0	0	0	1		0.809	0.191	1		0.233428	0.011668	0.718107	0	0.0280032	0.0018263	0.00696699	1		0.937	0	0	0	0.063	1		0.945	0	0	0	0.055	1		0.835	0	0	0	0.165	1		0.937	0	0	0	0.063	1
2010		1	0	0	0	0	1		0.7794	0.2206	1		0.233428	0.011668	0.718107	0	0.0280032	0.0018263	0.00696699	1		0.925	0	0	0	0.075	1		0.916	0	0	0	0.084	1		0.826	0	0	0	0.174	1		0.935	0	0	0	0.065	1
2011		1	0	0	0	0	1		0.7794	0.2206	1		0.233428	0.011668	0.718107	0	0.0280032	0.0018263	0.00696699	1		0.923	0	0	0	0.077	1		0.92	0	0	0	0.08	1		0.812	0	0	0	0.188	1		0.935	0	0	0	0.065	1
2012		1	0	0	0	0	1		0.7794	0.2206	1		0.35201	0.0250272	0.595752	0	0.0220751	0.00232504	0.0027868	0.999976		0.928	0	0	0	0.072	1		0.916	0	0	0	0.084	1		0.819	0	0	0	0.181	1		0.935	0	0	0	0.065	1
2013		1	0	0	0	0	1		0.7794	0.2206	1		0.35201	0.0250272	0.595752	0	0.0220751	0.00232504	0.0027868	0.999976		0.928	0	0	0	0.072	1		0.919	0	0	0	0.081	1		0.783	0	0	0	0.217	1		0.935	0	0	0	0.065	1
2014		1	0	0	0	0	1		0.7794	0.2206	1		0.35201	0.0250272	0.595752	0	0.0220751	0.00232504	0.0027868	0.999976		0.938	0	0	0	0.062	1		0.9401	0	0	0	0.0599	1		0.8394	0	0	0	0.1606	1		0.9393	0	0	0	0.0607	1
2015		1	0	0	0	0	1		0.7794	0.2206	1		0.35201	0.0250272	0.595752	0	0.0220751	0.00232504	0.0027868	0.999976		0.938	0	0	0	0.062	1		0.9401	0	0	0	0.0599	1		0.8394	0	0	0	0.1606	1		0.9393	0	0	0	0.0607	1
2016		1	0	0	0	0	1		0.7794	0.2206	1		0.35201	0.0250272	0.595752	0	0.0220751	0.00232504	0.0027868	0.999976		0.938	0	0	0	0.062	1		0.9401	0	0	0	0.0599	1		0.8394	0	0	0	0.1606	1		0.9393	0	0	0	0.0607	1
2017		1	0	0	0	0	1		0.7794	0.2206	1		0.35201	0.0250272	0.595752	0	0.0220751	0.00232504	0.0027868	0.999976		0.938	0	0	0	0.062	1		0.9401	0	0	0	0.0599	1		0.8394	0	0	0	0.1606	1		0.9393	0	0	0	0.0607	1
2018		1	0	0	0	0	1		0.7794	0.2206	1		0.35201	0.0250272	0.595752	0	0.0220751	0.00232504	0.0027868	0.999976		0.938	0	0	0	0.062	1		0.9401	0	0	0	0.0599	1		0.8394	0	0	0	0.1606	1		0.9393	0	0	0	0.0607	1
2019		1	0	0	0	0	1		0.7794	0.2206	1		0.35201	0.0250272	0.595752	0	0.0220751	0.00232504	0.0027868	0.999976		0.938	0	0	0	0.062	1		0.9401	0	0	0	0.0599	1		0.8394	0	0	0	0.1606	1		0.9393	0	0	0	0.0607	1
2020		1	0	0	0	0	1		0.7794	0.2206	1		0.35201	0.0250272	0.595752	0	0.0220751	0.00232504	0.0027868	0.999976		0.938	0	0	0	0.062	1		0.9401	0	0	0	0.0599	1		0.8394	0	0	0	0.1606	1		0.9393	0	0	0	0.0607	1
2021		1	0	0	0	0	1		0.7794	0.2206	1		0.35201	0.0250272	0.595752	0	0.0220751	0.00232504	0.0027868	0.999976		0.938	0	0	0	0.062	1		0.9401	0	0	0	0.0599	1		0.8394	0	0	0	0.1606	1		0.9393	0	0	0	0.0607	1
2022		1	0	0	0	0	1		0.7794	0.2206	1		0.35201	0.0250272	0.595752	0	0.0220751	0.00232504	0.0027868	0.999976		0.938	0	0	0	0.062	1		0.9401	0	0	0	0.0599	1		0.8394	0	0	0	0.1606	1		0.9393	0	0	0	0.0607	1
2023		1	0	0	0	0	1		0.7794	0.2206	1		0.35201	0.0250272	0.595752	0	0.0220751	0.00232504	0.0027868	0.999976		0.938	0	0	0	0.062	1		0.9401	0	0	0	0.0599	1		0.8394	0	0	0	0.1606	1		0.9393	0	0	0	0.0607	1
2024		1	0	0	0	0	1		0.7794	0.2206	1		0.35201	0.0250272	0.595752	0	0.0220751	0.00232504	0.0027868	0.999976		0.938	0	0	0	0.062	1		0.9401	0	0	0	0.0599	1		0.8394	0	0	0	0.1606	1		0.9393	0	0	0	0.0607	1
2025		1	0	0	0	0	1		0.7794	0.2206	1		0.35201	0.0250272	0.595752	0	0.0220751	0.00232504	0.0027868	0.999976		0.938	0	0	0	0.062	1		0.9401	0	0	0	0.0599	1		0.8394	0	0	0	0.1606	1		0.9393	0	0	0	0.0607	1
2026		1	0	0	0	0	1		0.7794	0.2206	1		0.35201	0.0250272	0.595752	0	0.0220751	0.00232504	0.0027868	0.999976		0.938	0	0	0	0.062	1		0.9401	0	0	0	0.0599	1		0.8394	0	0	0	0.1606	1		0.9393	0	0	0	0.0607	1
2027		1	0	0	0	0	1		0.7794	0.2206	1		0.35201	0.0250272	0.595752	0	0.0220751	0.00232504	0.0027868	0.999976		0.938	0	0	0	0.062	1		0.9401	0	0	0	0.0599	1		0.8394	0	0	0	0.1606	1		0.9393	0	0	0	0.0607	1
2028		1	0	0	0	0	1		0.7794	0.2206	1		0.35201	0.0250272	0.595752	0	0.0220751	0.00232504	0.0027868	0.999976		0.938	0	0	0	0.062	1		0.9401	0	0	0	0.0599	1		0.8394	0	0	0	0.1606	1		0.9393	0	0	0	0.0607	1
2029		1	0	0	0	0	1		0.7794	0.2206	1		0.35201	0.0250272	0.595752	0	0.0220751	0.00232504	0.0027868	0.999976		0.938	0	0	0	0.062	1		0.9401	0	0	0	0.0599	1		0.8394	0	0	0	0.1606	1		0.9393	0	0	0	0.0607	1
2030		1	0	0	0	0	1		0.7794	0.2206	1		0.35201	0.0250272	0.595752	0	0.0220751	0.00232504	0.0027868	0.999976		0.938	0	0	0	0.062	1		0.9401	0	0	0	0.0599	1		0.8394	0	0	0	0.1606	1		0.9393	0	0	0	0.0607	1
2031		1	0	0	0	0	1		0.7794	0.2206	1		0.35201	0.0250272	0.595752	0	0.0220751	0.00232504	0.0027868	0.999976		0.938	0	0	0	0.062	1		0.9401	0	0	0	0.0599	1		0.8394	0	0	0	0.1606	1		0.9393	0	0	0	0.0607	1
2032		1	0	0	0	0	1		0.7794	0.2206	1		0.35201	0.0250272	0.595752	0	0.0220751	0.00232504	0.0027868	0.999976		0.938	0	0	0	0.062	1		0.9401	0	0	0	0.0599	1		0.8394	0	0	0	0.1606	1		0.9393	0	0	0	0.0607	1
2033		1	0	0	0	0	1		0.7794	0.2206	1		0.35201	0.0250272	0.595752	0	0.0220751	0.00232504	0.0027868	0.999976		0.938	0	0	0	0.062	1		0.9401	0	0	0	0.0599	1		0.8394	0	0	0	0.1606	1		0.9393	0	0	0	0.0607	1
2034		1	0	0	0	0	1		0.7794	0.2206	1		0.35201	0.0250272	0.595752	0	0.0220751	0.00232504	0.0027868	0.999976		0.938	0	0	0	0.062	1		0.9401	0	0	0	0.0599	1		0.8394	0	0	0	0.1606	1		0.9393	0	0	0	0.0607	1
2035		1	0	0	0	0	1		0.7794	0.2206	1		0.35201	0.0250272	0.595752	0	0.0220751	0.00232504	0.0027868	0.999976		0.938	0	0	0	0.062	1		0.9401	0	0	0	0.0599	1		0.8394	0	0	0	0.1606	1		0.9393	0	0	0	0.0607	1
2036		1	0	0	0	0	1		0.7794	0.2206	1		0.35201	0.0250272	0.595752	0	0.0220751	0.00232504	0.0027868	0.999976		0.938	0	0	0	0.062	1		0.9401	0	0	0	0.0599	1		0.8394	0	0	0	0.1606	1		0.9393	0	0	0	0.0607	1
2037		1	0	0	0	0	1		0.7794	0.2206	1		0.35201	0.0250272	0.595752	0	0.0220751	0.00232504	0.0027868	0.999976		0.938	0	0	0	0.062	1		0.9401	0	0	0	0.0599	1		0.8394	0	0	0	0.1606	1		0.9393	0	0	0	0.0607	1
2038		1	0	0	0	0	1		0.7794	0.2206	1		0.35201	0.0250272	0.595752	0	0.0220751	0.00232504	0.0027868	0.999976		0.938	0	0	0	0.062	1		0.9401	0	0	0	0.0599	1		0.8394	0	0	0	0.1606	1		0.9393	0	0	0	0.0607	1
2039		1	0	0	0	0	1		0.7794	0.2206	1		0.35201	0.0250272	0.595752	0	0.0220751	0.00232504	0.0027868	0.999976		0.938	0	0	0	0.062	1		0.9401	0	0	0	0.0599	1		0.8394	0	0	0	0.1606	1		0.9393	0	0	0	0.0607	1
2040		1	0	0	0	0	1		0.7794	0.2206	1		0.35201	0.0250272	0.595752	0	0.0220751	0.00232504	0.0027868	0.999976		0.938	0	0	0	0.062	1		0.9401	0	0	0	0.0599	1		0.8394	0	0	0	0.1606	1		0.9393	0	0	0	0.0607	1
2041		1	0	0	0	0	1		0.7794	0.2206	1		0.35201	0.0250272	0.595752	0	0.0220751	0.00232504	0.0027868	0.999976		0.938	0	0	0	0.062	1		0.9401	0	0	0	0.0599	1		0.8394	0	0	0	0.1606	1		0.9393	0	0	0	0.0607	1
2042		1	0	0	0	0	1		0.7794	0.2206	1		0.35201	0.0250272	0.595752	0	0.0220751	0.00232504	0.0027868	0.999976		0.938	0	0	0	0.062	1		0.9401	0	0	0	0.0599	1		0.8394	0	0	0	0.1606	1		0.9393	0	0	0	0.0607	1
2043		1	0	0	0	0	1		0.7794	0.2206	1		0.35201	0.0250272	0.595752	0	0.0220751	0.00232504	0.0027868	0.999976		0.938	0	0	0	0.062	1		0.9401	0	0	0	0.0599	1		0.8394	0	0	0	0.1606	1		0.9393	0	0	0	0.0607	1
2044		1	0	0	0	0	1		0.7794	0.2206	1		0.35201	0.0250272	0.595752	0	0.0220751	0.00232504	0.0027868	0.999976		0.938	0	0	0	0.062	1		0.9401	0	0	0	0.0599	1		0.8394	0	0	0	0.1606	1		0.9393	0	0	0	0.0607	1
2045		1	0	0	0	0	1		0.7794	0.2206	1		0.35201	0.0250272	0.595752	0	0.0220751	0.00232504	0.0027868	0.999976		0.938	0	0	0	0.062	1		0.9401	0	0	0	0.0599	1		0.8394	0	0	0	0.1606	1		0.9393	0	0	0	0.0607	1
2046		1	0	0	0	0	1		0.7794	0.2206	1		0.35201	0.0250272	0.595752	0	0.0220751	0.00232504	0.0027868	0.999976		0.938	0	0	0	0.062	1		0.9401	0	0	0	0.0599	1		0.8394	0	0	0	0.1606	1		0.9393	0	0	0	0.0607	1
2047		1	0	0	0	0	1		0.7794	0.2206	1		0.35201	0.0250272	0.595752	0	0.0220751	0.00232504	0.0027868	0.999976		0.938	0	0	0	0.062	1		0.9401	0	0	0	0.0599	1		0.8394	0	0	0	0.1606	1		0.9393	0	0	0	0.0607	1
2048		1	0	0	0	0	1		0.7794	0.2206	1		0.35201	0.0250272	0.595752	0	0.0220751	0.00232504	0.0027868	0.999976		0.938	0	0	0	0.062	1		0.9401	0	0	0	0.0599	1		0.8394	0	0	0	0.1606	1		0.9393	0	0	0	0.0607	1
2049		1	0	0	0	0	1		0.7794	0.2206	1		0.35201	0.0250272	0.595752	0	0.0220751	0.00232504	0.0027868	0.999976		0.938	0	0	0	0.062	1		0.9401	0	0	0	0.0599	1		0.8394	0	0	0	0.1606	1		0.9393	0	0	0	0.0607	1
2050		1	0	0	0	0	1		0.7794	0.2206	1		0.35201	0.0250272	0.595752	0	0.0220751	0.00232504	0.0027868	0.999976		0.938	0	0	0	0.062	1		0.9401	0	0	0	0.0599	1		0.8394	0	0	0	0.1606	1		0.9393	0	0	0	0.0607	1
[truncated: 50 more columns]

## Sheet: References
References
Hackett, Ronald L.; Whipple, James W. 1993. Wisconsin timber industry--an assessment of timber product output and use, 1990. Resource Bulletin NC-147. St. Paul, MN: U.S. Dept. of Agriculture, Forest Service, North Central Forest Experiment Station
Hackett, Ronald L.; Whipple, James W. 1997. Wisconsin timber industry--an assessment of timber product output and use, 1994. Resource Bulletin NC-187. St. Paul, MN: U.S. Dept. of Agriculture, Forest Service, North Central Forest Experiment Station
Hackett, Ronald L.; Piva, Ronald J.; Whipple, James W. 2002. Wisconsin timber industry--an assessment of timber product output and use, 1996. Resource Bulletin NC-201. St. Paul, MN: U.S. Department of Agriculture. Forest Service, North Central Research Station. 74 p.
Haugen D E 2013 Wisconsin timber industry: an assessment of timber product output and use, 2008. Resour. Bull. NRS-78. Newtown Square, PA: US Department of Agriculture Forest Service Northern Research Station 110 p
Howard J L and Jones K C 2016 U.S. Timber production, trade, consumption, and price statistics, 1965-2013. Research Paper, FPL-RP-679. Madison, WI. US Department of Agriculture Forest Service Forest Products Laboratory 100 p
IPCC 2013 Revised supplementary methods and good practice guidance arising from the Kyoto Protocol, Institute for Global Environmental Scenarios, Kanagawa, Japan
Johnson, Tony G.; Bischoff, Peter S. 1999. South Carolina''s timber industry - an assessment of timber product output and use, 1997. Resour. Bull. SRS-46. Asheville, NC: U.S. Department of Agriculture, Forest Service, Southern Research Station. 32 p.
Johnson, Tony G.; Knight, Miles 2006. South Carolina''s timber industry - an assessment of timber product output and use, 2003. Resour. Bull. SRS-106. Asheville, NC: U.S. Department of Agriculture Forest Service, Southern Research Station. 47 p.
Johnson, Tony G.; Jenkins, Anne; Stratton, Daniel P.; Bischoff, Peter S. 1997. South Carolina''s timber industry - an assessment of timber product output and use, 1995. Resour. Bull. SRS–16. Asheville, NC: U.S. Department of Agriculture, Forest Service, Southern Research Station. 31 p.
Johnson, Tony G.; Harper, Richard A.; Bozzo, Michael J. 2004. South Carolina''s timber industry - an assessment of timber product output and use, 2001. Resour. Bull. SRS–89. Asheville, NC: U.S. Department of Agriculture, Forest Service, Southern Research Station. 33 p.
Johnson, Tony G. 1994. South Carolina''s timber industry - an assessment of timber product output and use, 1992. Resour. Bull. SE-147. Asheville, NC: U.S. Department of Agriculture, Southeastern Forest Experiment Station. 26 p.
Johnson, Tony G.; Smith, Nathan 2007. South Carolina''s timber industry-an assessment of timber product output and use, 2005. Resour. Bull. SRS–121. Asheville, NC: U.S. Department of Agriculture Forest Service, Southern Research Station. 28 p.
Johnson, Tony G.; Harper, Richard A.; Bozzo, Michael J. 2002. South Carolina''s timber industry - an assessment of timber product output and use, 1999. Resour. Bull. SRS–70. Asheville, NC: U.S. Department of Agriculture, Forest Service, Southern Research Station. 42 p.
Johnson, Tony G.; Davenport, Edgar L. 1991. South Carolina''s timber industry-an assessment of timber product output and use, 1991. Resour. Bull. SE-136. Asheville, NC: U.S. Department of Agriculture, Southeastern Forest Experiment Station. 19 p.
Skog K E 2008 Sequestration of carbon in harvested wood products for the United States Forest Products Journal 58 56-72
US Department of Agriculture Forest Service [Nd] Timber Product Output (TPO) Reports. Knoxville, TN: US Department of Agriculture Forest Service Southern Research Station http://srsfia2.fs.fed.us/php/tpo_2009/tpo_rpa_int1.php. [Date accessed: November 2016]
